# Supplementary material for: Correction: A Year of Infection in the Intensive Care Unit: Prospective Whole Genome Sequencing of Bacterial Clinical Isolates Reveals Cryptic Transmissions and Novel Microbiota
Source: PLoS Genet. 2017 Apr 14;13(4):e1006724. doi: 10.1371/journal.pgen.1006724 (PMC5391911; doi:10.1371/journal.pgen.1006724)
Supplement: S1 File — (TXT) [file pgen.1006724.s001.txt]

Assembly Accession	ANI scientific name	Best Typestrain Accession	Type	Typestrain ANI	QCov	SCov	Submitted Scientific Name	Asserted Type Accession	Asserted Type	Asserted Type ANI	Asserted QCov	Asserted SCov	sample_accession	bioproject	genome	submitter
GCA_001052055.1	Enterobacter cloacae complex 'Hoffmann cluster IV'	GCA_000492895.1	PROXYTYPE	98.54907	87	82	Enterobacter cloacae	GCA_000025565.1	PROXYTYPE	89.22829	80	68	SAMN03196962	PRJNA267549	JWGU00000000	University of Washington
GCA_001052605.1	Enterobacter cloacae complex 'Hoffmann cluster IV'	GCA_000492895.1	PROXYTYPE	98.55081	87	82	Enterobacter cloacae	GCA_000025565.1	PROXYTYPE	89.21725	80	68	SAMN03196963	PRJNA267549	JWGT00000000	University of Washington
GCA_001069855.1	Streptococcus salivarius	GCA_000785515.1	TYPE	96.1473	90	86	Streptococcus oligofermentans	GCA_000385925.1	TYPE	86.05315	4	4	SAMN03196965	PRJNA267549	JWGR00000000	University of Washington
GCA_001052645.1	Enterobacter asburiae	GCA_001521715.1	TYPE	97.02726	83	83	Enterobacter cloacae	GCA_000235765.3	TYPE	88.93134	82	80	SAMN03196970	PRJNA267549	JWGM00000000	University of Washington
GCA_001069055.1	Streptococcus cristatus	GCA_000187855.1	TYPE	94.97064	85	87	Streptococcus oligofermentans	GCA_000385925.1	TYPE	92.92585	82	77	SAMN03196976	PRJNA267549	JWGG00000000	University of Washington
GCA_001069915.1	Streptococcus cristatus	GCA_000187855.1	TYPE	94.97069	85	87	Streptococcus oligofermentans	GCA_000385925.1	TYPE	92.91379	82	77	SAMN03196977	PRJNA267549	JWGF00000000	University of Washington
GCA_001053615.1	Enterobacter asburiae	GCA_001521715.1	TYPE	97.08642	80	83	Enterobacter cloacae	GCA_000755525.1	TYPE	89.21562	80	72	SAMN03196991	PRJNA267549	JWFR00000000	University of Washington
GCA_001053655.1	Alloscardovia omnicolens	GCA_000420505.1	TYPE	98.89065	97	90	Gardnerella vaginalis	GCA_001042655.1	TYPE	80.89596	1	1	SAMN03197001	PRJNA267549	JWFH00000000	University of Washington
GCA_001069155.1	Staphylococcus capitis	GCA_000183705.1	PROXYTYPE	96.64015	88	92	Staphylococcus epidermidis	GCA_000276265.1	PROXYTYPE	82.49059	28	30	SAMN03197005	PRJNA267549	JWFD00000000	University of Washington
GCA_001070035.1	Streptococcus mitis	GCA_000148585.2	TYPE	95.45099	85	88	Streptococcus pseudopneumoniae	GCA_000257825.1	TYPE	92.6553	75	68	SAMN03197008	PRJNA267549	JWFA00000000	University of Washington
GCA_001069165.1	Streptococcus anginosus	GCA_000373605.1	TYPE	94.6562	81	83	Streptococcus suis	GCA_000294495.1	TYPE	85.06821	2	2	SAMN03197009	PRJNA267549	JWEZ00000000	University of Washington
GCA_001061805.1	Klebsiella pneumoniae subsp. pneumoniae	GCA_001590945.1	TYPE	99.2448	87	87	Shigella sonnei	GCA_000268045.1	TYPE	82.6776	20	22	SAMN03197017	PRJNA267549	JWER00000000	University of Washington
GCA_001070105.1	Staphylococcus capitis	GCA_000183705.1	PROXYTYPE	96.64839	88	91	Staphylococcus epidermidis	GCA_000276265.1	PROXYTYPE	82.45535	28	30	SAMN03197031	PRJNA267549	JWED00000000	University of Washington
GCA_001069195.1	Staphylococcus capitis	GCA_000183705.1	PROXYTYPE	96.65862	93	91	Staphylococcus epidermidis	GCA_000276265.1	PROXYTYPE	82.56539	29	30	SAMN03197053	PRJNA267549	JWDH00000000	University of Washington
GCA_001052115.1	Gemella sanguinis	GCA_000701685.1	TYPE	97.45834	88	93	Bacillus thuringiensis	GCA_000161615.1	TYPE	84.35193	0	0	SAMN03197056	PRJNA267549	JWDE00000000	University of Washington
GCA_001068715.1	Staphylococcus hominis	GCA_000247085.2	PROXYTYPE	97.77229	88	90	Staphylococcus haemolyticus	GCA_000261465.1	PROXYTYPE	83.65257	31	29	SAMN03197072	PRJNA267549	JWCO00000000	University of Washington
GCA_001052135.1	Enterobacter asburiae	GCA_001521715.1	TYPE	97.12271	89	83	Enterobacter cloacae	GCA_000235765.3	TYPE	88.9733	87	79	SAMN03197073	PRJNA267549	JWCN00000000	University of Washington
GCA_001052145.1	Enterobacter asburiae	GCA_001521715.1	TYPE	97.00121	82	84	Enterobacter cloacae	GCA_000025565.1	TYPE	88.94615	81	71	SAMN03197081	PRJNA267549	JWCF00000000	University of Washington
GCA_001061055.1	Hafnia paralvei	GCA_000807895.1	PROXYTYPE	99.99475	99	94	Rahnella aquatilis	GCA_000241955.1	PROXYTYPE	82.47726	4	3	SAMN03197087	PRJNA267549	JWBZ00000000	University of Washington
GCA_001076295.1	Enterobacter asburiae	GCA_001521715.1	TYPE	97.00598	82	84	Enterobacter cloacae	GCA_000025565.1	TYPE	88.96139	80	71	SAMN03197089	PRJNA267549	JWBX00000000	University of Washington
GCA_001068725.1	Staphylococcus hominis	GCA_000247085.2	PROXYTYPE	99.30698	90	92	Staphylococcus haemolyticus	GCA_000261465.1	PROXYTYPE	83.40623	30	29	SAMN03197091	PRJNA267549	JWBV00000000	University of Washington
GCA_001062085.1	Staphylococcus capitis	GCA_000183705.1	PROXYTYPE	96.63529	88	91	Staphylococcus aureus	GCA_001027105.1	PROXYTYPE	82.0529	12	11	SAMN03197113	PRJNA267549	JWAZ00000000	University of Washington
GCA_001053975.1	Burkholderia cepacia	GCA_001528845.1	TYPE	99.9681	95	97	Burkholderia cenocepacia	GCA_000333135.2	TYPE	91.96648	68	74	SAMN03197124	PRJNA267549	JWAO00000000	University of Washington
GCA_001053985.1	Alloscardovia omnicolens	GCA_000420505.1	TYPE	98.55961	92	90	Bifidobacterium longum	GCA_000196555.1	TYPE	83.33813	0	0	SAMN03197130	PRJNA267549	JWAI00000000	University of Washington
GCA_001052895.1	Enterobacter cloacae complex 'Hoffmann cluster IV'	GCA_000492895.1	PROXYTYPE	98.42733	87	85	Enterobacter cloacae	GCA_000025565.1	PROXYTYPE	89.12519	79	71	SAMN03197133	PRJNA267549	JWAF00000000	University of Washington
GCA_001052915.1	Burkholderia cepacia	GCA_000473485.1	TYPE	99.96999	95	95	Burkholderia cenocepacia	GCA_000333135.2	TYPE	91.97363	68	74	SAMN03197135	PRJNA267549	JWAD00000000	University of Washington
GCA_001052355.1	Enterobacter asburiae	GCA_001521715.1	TYPE	97.12048	89	83	Enterobacter cloacae	GCA_000235765.3	TYPE	88.97582	87	79	SAMN03197138	PRJNA267549	JWAA00000000	University of Washington
GCA_001052955.1	Enterobacter hormaechei subsp. steigerwaltii	GCA_000957015.1	PROXYTYPE	99.06086	91	87	Enterobacter cloacae	GCA_000755525.1	PROXYTYPE	87.62875	77	70	SAMN03197162	PRJNA267549	JVZC00000000	University of Washington
GCA_001054075.1	Enterobacter hormaechei subsp. oharae	GCA_001011775.1	PROXYTYPE	99.8526	88	96	Enterobacter cloacae	GCA_000755525.1	PROXYTYPE	87.72051	76	70	SAMN03197164	PRJNA267549	JVZA00000000	University of Washington
GCA_001062315.1	Prevotella buccae	GCA_000184945.1	TYPE	98.61435	91	88	Prevotella denticola	GCA_000421205.1	TYPE	87.02759	4	4	SAMN03197167	PRJNA267549	JVYX00000000	University of Washington
GCA_001070335.1	Streptococcus oralis	GCA_000148565.2	TYPE	94.84332	84	90	Streptococcus mitis	GCA_000148585.2	TYPE	87.42077	60	66	SAMN03197175	PRJNA267549	JVYP00000000	University of Washington
GCA_001070375.1	Streptococcus mitis	GCA_000148585.2	TYPE	95.53276	80	87	Streptococcus pseudopneumoniae	GCA_000257825.1	TYPE	92.6927	72	69	SAMN03197181	PRJNA267549	JVYJ00000000	University of Washington
GCA_001054135.1	Enterobacter hormaechei subsp. steigerwaltii	GCA_000957015.1	PROXYTYPE	99.07489	88	83	Enterobacter cloacae	GCA_000755525.1	PROXYTYPE	87.57761	77	69	SAMN03197187	PRJNA267549	JVYD00000000	University of Washington
GCA_001062345.1	Pseudomonas stutzeri	GCA_000219605.1	TYPE	97.77304	87	88	Pseudomonas mendocina	GCA_000813265.1	TYPE	82.74357	21	19	SAMN03197188	PRJNA267549	JVYC00000000	University of Washington
GCA_001062385.1	Proteus mirabilis	GCA_000160755.1	TYPE	99.42049	94	93	Shigella sonnei	GCA_000268045.1	TYPE	82.9621	1	1	SAMN03197195	PRJNA267549	JVXV00000000	University of Washington
GCA_001062415.1	Escherichia coli	GCA_000734955.1	TYPE	98.57545	84	86	Shigella boydii	GCA_000267985.1	TYPE	97.04832	70	75	SAMN03197200	PRJNA267549	JVXQ00000000	University of Washington
GCA_001068855.1	Klebsiella variicola	GCA_000828055.1	TYPE	99.19176	94	93	Enterobacter cloacae	GCA_000755525.1	TYPE	82.87488	29	29	SAMN03197205	PRJNA267549	JVXL00000000	University of Washington
GCA_001076175.1	Enterobacter cloacae complex 'Hoffmann cluster IV'	GCA_000492895.1	PROXYTYPE	98.42467	87	85	Enterobacter cloacae	GCA_000025565.1	PROXYTYPE	89.10992	79	70	SAMN03197221	PRJNA267549	JVWV00000000	University of Washington
GCA_001062565.1	Pseudomonas aeruginosa	GCA_001042925.1	TYPE	99.45156	89	95	Pseudomonas mendocina	GCA_000813265.1	TYPE	82.41092	18	23	SAMN03197235	PRJNA267549	JVWH00000000	University of Washington
GCA_001052555.1	Corynebacterium propinquum	GCA_000375525.1	TYPE	97.80496	94	95	Corynebacterium jeikeium	GCA_000163435.1	TYPE	88.06573	1	1	SAMN03197244	PRJNA267549	JVVY00000000	University of Washington
GCA_001061435.1	Neisseria elongata subsp. glycolytica	GCA_000818035.1	TYPE	96.48798	85	89	Neisseria meningitidis	GCA_000009105.1	TYPE	88.64933	15	17	SAMN03197249	PRJNA267549	JVVT00000000	University of Washington
GCA_001076095.1	Staphylococcus pettenkoferi	GCA_000260275.1	PROXYTYPE	96.33293	89	91	Staphylococcus haemolyticus	GCA_000261465.1	PROXYTYPE	84.37699	3	3	SAMN03197257	PRJNA267549	JVVL00000000	University of Washington
GCA_001069485.1	Staphylococcus hominis	GCA_000247085.2	PROXYTYPE	98.63701	91	90	Staphylococcus epidermidis	GCA_000276265.1	PROXYTYPE	83.34046	13	12	SAMN03197259	PRJNA267549	JVVJ00000000	University of Washington
GCA_001060815.1	Staphylococcus capitis	GCA_000183705.1	PROXYTYPE	96.63596	86	91	Staphylococcus aureus	GCA_001027105.1	PROXYTYPE	82.01834	11	11	SAMN03197261	PRJNA267549	JVVH00000000	University of Washington
GCA_001060825.1	Klebsiella quasipneumoniae subsp. similipneumoniae	GCA_000613225.1	TYPE	99.30836	94	94	Klebsiella pneumoniae	GCA_000826585.1	TYPE	93.9313	80	83	SAMN03197266	PRJNA267549	JVVC00000000	University of Washington
GCA_001061465.1	Staphylococcus argenteus	GCA_000236925.1	TYPE	99.08152	94	94	Staphylococcus aureus	GCA_000330825.2	TYPE	88.27258	86	87	SAMN03197271	PRJNA267549	JVUX00000000	University of Washington
GCA_001077275.1	Leuconostoc citreum	GCA_000239915.2	PROXYTYPE	99.33158	90	83	Leuconostoc gelidum	GCA_000196855.1	PROXYTYPE	82.20921	14	13	SAMN03197274	PRJNA267549	JVUU00000000	University of Washington
GCA_001053345.1	Enterobacter hormaechei subsp. steigerwaltii	GCA_000957015.1	PROXYTYPE	99.00091	91	85	Enterobacter cloacae	GCA_000755525.1	PROXYTYPE	87.64194	76	68	SAMN03197285	PRJNA267549	JVUJ00000000	University of Washington
GCA_001062665.1	Lactobacillus casei	GCA_001433735.1	TYPE	99.15122	87	88	Lactobacillus paracasei	GCA_000159495.1	TYPE	98.9192	85	84	SAMN03197293	PRJNA267549	JVUB00000000	University of Washington
GCA_001062695.1	Lactobacillus casei	GCA_001433735.1	TYPE	99.16113	88	87	Lactobacillus paracasei	GCA_000159495.1	TYPE	98.9166	87	84	SAMN03197294	PRJNA267549	JVUA00000000	University of Washington
GCA_001053405.1	Corynebacterium striatum	GCA_000159135.1	TYPE	98.72885	88	94	Corynebacterium aurimucosum	GCA_000174695.1	TYPE	84.98267	15	16	SAMN03197307	PRJNA267549	JVTN00000000	University of Washington
GCA_001053435.1	Corynebacterium striatum	GCA_000159135.1	TYPE	98.73489	88	94	Corynebacterium aurimucosum	GCA_000174695.1	TYPE	84.94209	15	16	SAMN03197309	PRJNA267549	JVTL00000000	University of Washington
GCA_001054375.1	Acinetobacter seifertii	GCA_000368065.1	TYPE	97.15009	86	85	Acinetobacter baumannii	GCA_000162295.1	TYPE	90.1629	73	77	SAMN03197315	PRJNA267549	JVTF00000000	University of Washington
GCA_001076365.1	Klebsiella variicola	GCA_000828055.1	TYPE	99.16551	87	91	Klebsiella pneumoniae	GCA_000788015.1	TYPE	94.67803	82	83	SAMN03197316	PRJNA267549	JVTE00000000	University of Washington
GCA_001069765.1	Staphylococcus capitis	GCA_000183705.1	PROXYTYPE	96.63418	88	92	Staphylococcus epidermidis	GCA_000276265.1	PROXYTYPE	82.43397	28	30	SAMN03197323	PRJNA267549	JVSX00000000	University of Washington
GCA_001053535.1	Haemophilus parainfluenzae	GCA_000191405.1	TYPE	96.13481	87	89	Haemophilus influenzae	GCA_001457655.1	TYPE	84.79868	18	20	SAMN03197326	PRJNA267549	JVSU00000000	University of Washington
GCA_001069775.1	Streptococcus cristatus	GCA_000222765.2	TYPE	98.49828	91	95	Streptococcus oligofermentans	GCA_000385925.1	TYPE	92.89478	81	79	SAMN03197332	PRJNA267549	JVSO00000000	University of Washington
GCA_001053555.1	Corynebacterium propinquum	GCA_000375525.1	TYPE	97.30758	91	94	Corynebacterium aurimucosum	GCA_000174695.1	TYPE	84.47592	1	1	SAMN03197333	PRJNA267549	JVSN00000000	University of Washington
GCA_001054395.1	Corynebacterium propinquum	GCA_000375525.1	TYPE	97.30807	90	94	Corynebacterium jeikeium	GCA_000163435.1	TYPE	86.72708	1	1	SAMN03197338	PRJNA267549	JVSI00000000	University of Washington
GCA_001062835.1	Pseudomonas aeruginosa	GCA_001042925.1	TYPE	99.49271	96	95	Pseudomonas mendocina	GCA_000813265.1	TYPE	82.7	17	21	SAMN03197340	PRJNA267549	JVSG00000000	University of Washington
GCA_001070705.1	Streptococcus mitis	GCA_000148585.2	TYPE	95.5218	84	85	Streptococcus pseudopneumoniae	GCA_000257825.1	TYPE	92.72839	78	70	SAMN03197359	PRJNA267549	JVRN00000000	University of Washington
GCA_001055795.1	Klebsiella quasipneumoniae subsp. similipneumoniae	GCA_000613225.1	TYPE	99.22606	94	93	Klebsiella oxytoca	GCA_000507385.1	TYPE	84.70307	64	56	SAMN03197385	PRJNA267549	JVQN00000000	University of Washington
GCA_001062925.1	Serratia liquefaciens	GCA_000422085.1	TYPE	98.96031	94	92	Serratia plymuthica	GCA_001590925.1	TYPE	87.26637	75	73	SAMN03197392	PRJNA267549	JVQG00000000	University of Washington
GCA_001071715.1	Streptococcus oralis	GCA_000164095.1	TYPE	94.70409	82	84	Streptococcus pseudopneumoniae	GCA_000257825.1	TYPE	87.35393	59	56	SAMN03197394	PRJNA267549	JVQE00000000	University of Washington
GCA_001071725.1	Staphylococcus hominis	GCA_000247085.2	PROXYTYPE	97.70504	90	90	Staphylococcus epidermidis	GCA_000276265.1	PROXYTYPE	83.14116	12	12	SAMN03197395	PRJNA267549	JVQD00000000	University of Washington
GCA_001063965.1	Neisseria bacilliformis	GCA_000194925.1	TYPE	97.00727	84	83	Neisseria meningitidis	GCA_000009105.1	TYPE	84.44231	11	13	SAMN03197396	PRJNA267549	JVQC00000000	University of Washington
GCA_001071755.1	Streptococcus oralis	GCA_000148565.2	TYPE	94.9541	80	87	Streptococcus pseudopneumoniae	GCA_000257825.1	TYPE	87.6967	58	57	SAMN03197399	PRJNA267549	JVPZ00000000	University of Washington
GCA_001063005.1	Pseudomonas aeruginosa	GCA_001045685.1	TYPE	99.43978	93	95	Pseudomonas protegens	GCA_000397205.1	TYPE	82.03455	21	20	SAMN03197422	PRJNA267549	JVPC00000000	University of Washington
GCA_001070775.1	Staphylococcus hominis	GCA_000247085.2	PROXYTYPE	97.79877	88	90	Staphylococcus haemolyticus	GCA_000764065.1	PROXYTYPE	84.04934	31	29	SAMN03197427	PRJNA267549	JVOX00000000	University of Washington
GCA_001054695.1	Enterobacter hormaechei subsp. steigerwaltii	GCA_000957015.1	PROXYTYPE	99.13084	94	83	Enterobacter cloacae	GCA_000755525.1	PROXYTYPE	87.52035	84	69	SAMN03197429	PRJNA267549	JVOV00000000	University of Washington
GCA_001063045.1	Lactobacillus gasseri	GCA_000014425.1	TYPE	99.98409	97	92	Lactobacillus crispatus	GCA_001434005.1	TYPE	82.45432	6	5	SAMN03197430	PRJNA267549	JVOU00000000	University of Washington
GCA_001064095.1	Staphylococcus capitis	GCA_000183705.1	PROXYTYPE	96.66759	88	91	Staphylococcus aureus	GCA_001457515.1	PROXYTYPE	81.99895	11	10	SAMN03197435	PRJNA267549	JVOP00000000	University of Washington
GCA_001063065.1	Lactobacillus gasseri	GCA_000014425.1	TYPE	99.98284	97	92	Lactobacillus kefiranofaciens	GCA_001435275.1	TYPE	83.02199	7	6	SAMN03197439	PRJNA267549	JVOL00000000	University of Washington
GCA_001056175.1	Enterobacter cloacae complex 'Hoffmann cluster III'	GCA_000534575.1	PROXYTYPE	99.19416	93	87	Enterobacter cloacae	GCA_000235765.3	PROXYTYPE	87.34256	84	75	SAMN03197454	PRJNA267549	JVNW00000000	University of Washington
GCA_001072035.1	Streptococcus oralis	GCA_000164095.1	TYPE	95.12251	85	89	Streptococcus pseudopneumoniae	GCA_000257825.1	TYPE	87.48724	59	56	SAMN03197467	PRJNA267549	JVNJ00000000	University of Washington
GCA_001054835.1	Enterobacter cloacae complex 'Hoffmann cluster IV'	GCA_000492895.1	PROXYTYPE	98.42098	88	85	Enterobacter cloacae	GCA_000755525.1	PROXYTYPE	89.13385	80	71	SAMN03197473	PRJNA267549	JVND00000000	University of Washington
GCA_001056255.1	Enterobacter cloacae complex 'Hoffmann cluster IV'	GCA_000492895.1	PROXYTYPE	98.42123	88	85	Enterobacter cloacae	GCA_000755525.1	PROXYTYPE	89.15034	80	71	SAMN03197483	PRJNA267549	JVMT00000000	University of Washington
GCA_001076675.1	Klebsiella pneumoniae subsp. pneumoniae	GCA_000788015.1	TYPE	99.26704	85	82	Shigella boydii	GCA_000211955.2	TYPE	82.72982	19	23	SAMN03197492	PRJNA267549	JVMK00000000	University of Washington
GCA_001056285.1	Oligella urethralis	GCA_000372065.1	TYPE	98.70011	86	93	Advenella mimigardefordensis	GCA_000521505.1	TYPE	82.13859	0	0	SAMN03197495	PRJNA267549	JVMH00000000	University of Washington
GCA_001064475.1	Morococcus cerebrosus	GCA_000813705.1	TYPE	96.78108	83	85	Neisseria meningitidis	GCA_000009105.1	TYPE	88.8131	33	38	SAMN03197503	PRJNA267549	JVLZ00000000	University of Washington
GCA_001072275.1	Streptococcus constellatus	GCA_000257785.1	PROXYTYPE	97.72567	87	88	Streptococcus intermedius	GCA_000413475.1	PROXYTYPE	91.72302	75	71	SAMN03197507	PRJNA267549	JVLV00000000	University of Washington
GCA_001056375.1	Burkholderia cenocepacia	GCA_000333135.2	PROXYTYPE	99.1536	85	85	Burkholderia multivorans	GCA_000286555.1	PROXYTYPE	89.35835	57	74	SAMN03197519	PRJNA267549	JVLJ00000000	University of Washington
GCA_001056355.1	Acinetobacter pittii	GCA_000369045.1	TYPE	97.06342	86	90	Acinetobacter calcoaceticus	GCA_000248175.2	TYPE	89.96856	77	79	SAMN03197522	PRJNA267549	JVLG00000000	University of Washington
GCA_001054905.1	Enterobacter asburiae	GCA_000632395.1	PROXYTYPE	96.96578	84	91	Enterobacter cloacae	GCA_000025565.1	PROXYTYPE	88.99714	79	70	SAMN03197523	PRJNA267549	JVLF00000000	University of Washington
GCA_001056365.1	Burkholderia cenocepacia	GCA_000333135.2	PROXYTYPE	99.15781	85	85	Burkholderia multivorans	GCA_000286555.1	PROXYTYPE	89.35451	57	73	SAMN03197525	PRJNA267549	JVLD00000000	University of Washington
GCA_001070895.1	Staphylococcus hominis	GCA_000247085.2	PROXYTYPE	99.3559	91	91	Staphylococcus haemolyticus	GCA_000261465.1	PROXYTYPE	83.43187	31	29	SAMN03197526	PRJNA267549	JVLC00000000	University of Washington
GCA_001072455.1	Burkholderia cenocepacia	GCA_000333135.2	PROXYTYPE	99.15312	85	85	Burkholderia multivorans	GCA_000286555.1	PROXYTYPE	89.35509	57	74	SAMN03197540	PRJNA267549	JVKO00000000	University of Washington
GCA_001056455.1	Alloscardovia omnicolens	GCA_000420505.1	TYPE	98.7972	88	89	Gardnerella vaginalis	GCA_001042655.1	TYPE	80.65562	1	1	SAMN03197541	PRJNA267549	JVKN00000000	University of Washington
GCA_001076375.1	Enterobacter hormaechei subsp. steigerwaltii	GCA_000957015.1	PROXYTYPE	99.07775	91	82	Enterobacter cloacae	GCA_000755525.1	PROXYTYPE	87.55843	80	69	SAMN03197543	PRJNA267549	JVKL00000000	University of Washington
GCA_001056485.1	Klebsiella pneumoniae subsp. ozaenae	GCA_000826585.1	TYPE	99.22289	84	89	Enterobacter cloacae	GCA_000235765.3	TYPE	82.84319	31	32	SAMN03197549	PRJNA267549	JVKF00000000	University of Washington
GCA_001076415.1	Oligella urethralis	GCA_000372065.1	TYPE	98.687	86	93	Taylorella asinigenitalis	GCA_000687755.1	TYPE	93.07713	0	0	SAMN03197558	PRJNA267549	JVJW00000000	University of Washington
GCA_001064745.1	Morococcus cerebrosus	GCA_000813705.1	TYPE	96.78178	83	85	Neisseria meningitidis	GCA_000009105.1	TYPE	88.74346	33	38	SAMN03197569	PRJNA267549	JVJL00000000	University of Washington
GCA_001063255.1	Morococcus cerebrosus	GCA_000813705.1	TYPE	96.76163	81	85	Neisseria meningitidis	GCA_000009105.1	TYPE	88.75536	33	39	SAMN03197570	PRJNA267549	JVJK00000000	University of Washington
GCA_001070985.1	Streptococcus mitis	GCA_000148585.2	TYPE	95.47552	83	87	Streptococcus pseudopneumoniae	GCA_000257825.1	TYPE	92.81251	73	68	SAMN03197571	PRJNA267549	JVJJ00000000	University of Washington
GCA_001055015.1	Klebsiella pneumoniae subsp. pneumoniae	GCA_001590945.1	TYPE	99.24398	89	88	Enterobacter cloacae	GCA_000025565.1	TYPE	83.03402	30	29	SAMN03197574	PRJNA267549	JVJG00000000	University of Washington
GCA_001056525.1	Klebsiella quasipneumoniae subsp. similipneumoniae	GCA_000613225.1	TYPE	99.23384	93	93	Enterobacter cloacae	GCA_000755525.1	TYPE	82.82754	32	30	SAMN03197576	PRJNA267549	JVJE00000000	University of Washington
GCA_001064875.1	Neisseria elongata subsp. glycolytica	GCA_000818035.1	TYPE	96.62822	81	86	Neisseria meningitidis	GCA_000009105.1	TYPE	88.832	16	17	SAMN03197594	PRJNA267549	JVIM00000000	University of Washington
GCA_001056655.1	Burkholderia cenocepacia	GCA_000333135.2	PROXYTYPE	99.14883	84	85	Burkholderia multivorans	GCA_000286555.1	PROXYTYPE	89.33989	57	74	SAMN03197606	PRJNA267549	JVIA00000000	University of Washington
GCA_001056675.1	Acinetobacter ursingii	GCA_000368825.1	TYPE	97.25578	84	84	Acinetobacter baumannii	GCA_000369385.1	TYPE	81.61538	14	12	SAMN03197613	PRJNA267549	JVHT00000000	University of Washington
GCA_001056705.1	Burkholderia cenocepacia	GCA_000333135.2	PROXYTYPE	99.13655	84	85	Burkholderia multivorans	GCA_000286555.1	PROXYTYPE	89.33598	57	74	SAMN03197616	PRJNA267549	JVHQ00000000	University of Washington
GCA_001064885.1	Escherichia coli	GCA_000734955.1	TYPE	98.562	82	88	Shigella boydii	GCA_000267985.1	TYPE	97.02213	68	76	SAMN03197618	PRJNA267549	JVHO00000000	University of Washington
GCA_001063395.1	Escherichia coli	GCA_000734955.1	TYPE	98.56661	85	88	Shigella boydii	GCA_000267985.1	TYPE	97.02082	71	76	SAMN03197619	PRJNA267549	JVHN00000000	University of Washington
GCA_001064935.1	Neisseria elongata subsp. glycolytica	GCA_000818035.1	TYPE	96.62896	81	86	Neisseria meningitidis	GCA_000009105.1	TYPE	88.83487	16	17	SAMN03197625	PRJNA267549	JVHH00000000	University of Washington
GCA_001072955.1	Staphylococcus hominis	GCA_000247085.2	PROXYTYPE	97.80132	88	90	Staphylococcus haemolyticus	GCA_000764065.1	PROXYTYPE	84.11436	32	29	SAMN03197630	PRJNA267549	JVHC00000000	University of Washington
GCA_001072965.1	Staphylococcus hominis	GCA_000247085.2	PROXYTYPE	97.78972	89	90	Staphylococcus haemolyticus	GCA_000764065.1	PROXYTYPE	84.06721	32	29	SAMN03197631	PRJNA267549	JVHB00000000	University of Washington
GCA_001071095.1	Staphylococcus capitis	GCA_000183705.1	PROXYTYPE	99.79481	97	94	Staphylococcus epidermidis	GCA_001310935.1	PROXYTYPE	82.23074	30	31	SAMN03197633	PRJNA267549	JVGZ00000000	University of Washington
GCA_001056795.1	Enterobacter hormaechei subsp. steigerwaltii	GCA_000957015.1	PROXYTYPE	99.06857	92	83	Enterobacter cloacae	GCA_000235765.3	PROXYTYPE	87.44057	80	77	SAMN03197635	PRJNA267549	JVGX00000000	University of Washington
GCA_001056825.1	Acinetobacter nosocomialis	GCA_000368085.1	TYPE	98.12765	85	91	Acinetobacter baumannii	GCA_000162295.1	TYPE	91.65269	78	83	SAMN03197639	PRJNA267549	JVGT00000000	University of Washington
GCA_001064985.1	Lactobacillus gasseri	GCA_000014425.1	TYPE	96.98534	80	87	Lactobacillus helveticus	GCA_000160855.1	TYPE	81.09046	7	8	SAMN03197652	PRJNA267549	JVGG00000000	University of Washington
GCA_001056905.1	Alloscardovia omnicolens	GCA_000420505.1	TYPE	98.73172	94	89	Gardnerella vaginalis	GCA_001042655.1	TYPE	80.78326	1	1	SAMN03197668	PRJNA267549	JVFQ00000000	University of Washington
GCA_001063455.1	Morococcus cerebrosus	GCA_000813705.1	TYPE	94.95358	84	83	Neisseria meningitidis	GCA_000009105.1	TYPE	88.86043	34	38	SAMN03197673	PRJNA267549	JVFL00000000	University of Washington
GCA_001065165.1	Escherichia coli	GCA_000734955.1	TYPE	98.50208	86	88	Shigella boydii	GCA_000268185.1	TYPE	97.0519	74	75	SAMN03197675	PRJNA267549	JVFJ00000000	University of Washington
GCA_001076785.1	Eikenella corrodens	GCA_000158615.1	TYPE	96.84847	83	92	Neisseria meningitidis	GCA_000009105.1	TYPE	86.58846	6	7	SAMN03197684	PRJNA267549	JVFA00000000	University of Washington
GCA_001065245.1	Staphylococcus capitis	GCA_000183705.1	PROXYTYPE	96.65644	87	91	Staphylococcus aureus	GCA_001027105.1	PROXYTYPE	82.05288	11	11	SAMN03197698	PRJNA267549	JVEM00000000	University of Washington
GCA_001055215.1	Acinetobacter bereziniae	GCA_000368925.1	TYPE	98.23502	84	82	Acinetobacter baumannii	GCA_000369385.1	TYPE	82.01347	8	9	SAMN03197700	PRJNA267549	JVEK00000000	University of Washington
GCA_001073185.1	Staphylococcus hominis	GCA_000247085.2	PROXYTYPE	97.83641	89	90	Staphylococcus haemolyticus	GCA_000261465.1	PROXYTYPE	83.72324	31	29	SAMN03197707	PRJNA267549	JVED00000000	University of Washington
GCA_001071235.1	Staphylococcus hominis	GCA_000247085.2	PROXYTYPE	97.79957	92	90	Staphylococcus haemolyticus	GCA_000764065.1	PROXYTYPE	83.82309	32	28	SAMN03197709	PRJNA267549	JVEB00000000	University of Washington
GCA_001057075.1	Bacillus subtilis subsp. subtilis	GCA_000344745.1	TYPE	98.60711	94	89	Bacillus amyloliquefaciens	GCA_000196735.1	TYPE	80.94804	32	32	SAMN03197710	PRJNA267549	JVEA00000000	University of Washington
GCA_001076525.1	Klebsiella variicola	GCA_000828055.1	TYPE	99.10514	81	89	Shigella sonnei	GCA_000268045.1	TYPE	82.8794	17	21	SAMN03197716	PRJNA267549	JVDU00000000	University of Washington
GCA_001076915.1	Klebsiella variicola	GCA_000828055.1	TYPE	99.11966	81	90	Shigella boydii	GCA_000211955.2	TYPE	82.93885	16	21	SAMN03197719	PRJNA267549	JVDR00000000	University of Washington
GCA_001073275.1	Burkholderia cenocepacia	GCA_000333135.2	PROXYTYPE	99.09136	86	84	Burkholderia multivorans	GCA_000286555.1	PROXYTYPE	89.41954	57	72	SAMN03197726	PRJNA267549	JVDK00000000	University of Washington
GCA_001071255.1	Burkholderia cenocepacia	GCA_000333135.2	PROXYTYPE	99.1157	85	85	Burkholderia multivorans	GCA_000286555.1	PROXYTYPE	89.36068	57	73	SAMN03197727	PRJNA267549	JVDJ00000000	University of Washington
GCA_001063685.1	Escherichia coli	GCA_000734955.1	TYPE	98.55431	83	87	Shigella boydii	GCA_000267985.1	TYPE	97.02863	69	76	SAMN03197730	PRJNA267549	JVDG00000000	University of Washington
GCA_001076975.1	Corynebacterium striatum	GCA_000159135.1	TYPE	98.7455	89	92	Corynebacterium aurimucosum	GCA_000174695.1	TYPE	84.82629	16	16	SAMN03197740	PRJNA267549	JVCW00000000	University of Washington
GCA_001065405.1	Serratia marcescens subsp. marcescens	GCA_000735445.1	TYPE	96.90112	87	87	Shigella sonnei	GCA_000268045.1	TYPE	83.27569	5	5	SAMN03197744	PRJNA267549	JVCS00000000	University of Washington
GCA_001055325.1	Burkholderia cenocepacia	GCA_000333135.2	PROXYTYPE	99.13623	84	85	Burkholderia multivorans	GCA_000286555.1	PROXYTYPE	89.33202	57	74	SAMN03197745	PRJNA267549	JVCR00000000	University of Washington
GCA_001057175.1	Burkholderia cenocepacia	GCA_000333135.2	PROXYTYPE	99.14939	83	85	Burkholderia multivorans	GCA_000286555.1	PROXYTYPE	89.34012	56	74	SAMN03197746	PRJNA267549	JVCQ00000000	University of Washington
GCA_001063695.1	Staphylococcus capitis	GCA_000183705.1	PROXYTYPE	96.63189	87	92	Staphylococcus aureus	GCA_001027105.1	PROXYTYPE	82.10104	11	11	SAMN03197757	PRJNA267549	JVCF00000000	University of Washington
GCA_001057375.1	Enterobacter hormaechei subsp. steigerwaltii	GCA_000957015.1	PROXYTYPE	99.07143	92	83	Enterobacter cloacae	GCA_000235765.3	PROXYTYPE	87.43569	80	77	SAMN03197770	PRJNA267549	JVBS00000000	University of Washington
GCA_001055405.1	Corynebacterium striatum	GCA_000159135.1	TYPE	98.78056	92	94	Corynebacterium aurimucosum	GCA_000174695.1	TYPE	84.6643	15	15	SAMN03197788	PRJNA267549	JVBA00000000	University of Washington
GCA_001076995.1	Staphylococcus pettenkoferi	GCA_000260275.1	PROXYTYPE	97.05125	92	93	Staphylococcus haemolyticus	GCA_000764065.1	PROXYTYPE	84.76062	3	4	SAMN03197790	PRJNA267549	JVAY00000000	University of Washington
GCA_001057485.1	Cardiobacterium hominis	GCA_000160655.1	TYPE	97.08933	86	86	Ferrimonas balearica	GCA_000148645.1	TYPE	82.07098	0	0	SAMN03197797	PRJNA267549	JVAR00000000	University of Washington
GCA_001063785.1	Cardiobacterium hominis	GCA_000160655.1	TYPE	97.06847	86	86	Shewanella sediminis	GCA_000018025.1	TYPE	84.54465	0	0	SAMN03197798	PRJNA267549	JVAQ00000000	University of Washington
GCA_001063835.1	Escherichia coli	GCA_000734955.1	TYPE	98.50864	84	87	Shigella boydii	GCA_000268185.1	TYPE	97.04746	72	75	SAMN03197800	PRJNA267549	JVAO00000000	University of Washington
GCA_001065645.1	Staphylococcus capitis	GCA_000183705.1	PROXYTYPE	96.65309	89	91	Staphylococcus aureus	GCA_001027105.1	PROXYTYPE	82.00854	12	10	SAMN03197805	PRJNA267549	JVAJ00000000	University of Washington
GCA_001057535.1	Enterobacter ludwigii	GCA_000818595.1	TYPE	98.83344	92	89	Enterobacter cloacae	GCA_000235765.3	TYPE	88.26651	83	80	SAMN03197808	PRJNA267549	JVAG00000000	University of Washington
GCA_001057555.1	Cardiobacterium hominis	GCA_000160655.1	TYPE	97.0921	87	86	Edwardsiella tarda	GCA_000264805.1	TYPE	84.71322	0	0	SAMN03197813	PRJNA267549	JVAB00000000	University of Washington
GCA_001071435.1	Haemophilus influenzae	GCA_001457655.1	TYPE	98.20476	95	90	Haemophilus parainfluenzae	GCA_000191405.1	TYPE	84.81171	20	17	SAMN03197815	PRJNA267549	JUZZ00000000	University of Washington
GCA_001073565.1	Staphylococcus capitis	GCA_000183705.1	PROXYTYPE	96.64929	88	91	Staphylococcus epidermidis	GCA_000276265.1	PROXYTYPE	82.41814	28	30	SAMN03197819	PRJNA267549	JUZV00000000	University of Washington
GCA_001073605.1	Staphylococcus capitis	GCA_000183705.1	PROXYTYPE	96.64162	89	91	Staphylococcus haemolyticus	GCA_000627275.1	PROXYTYPE	83.28228	12	12	SAMN03197822	PRJNA267549	JUZS00000000	University of Washington
GCA_001073635.1	Streptococcus intermedius	GCA_000413475.1	TYPE	98.30101	85	86	Streptococcus constellatus	GCA_000474075.1	TYPE	91.9153	74	78	SAMN03197832	PRJNA267549	JUZI00000000	University of Washington
GCA_001057755.1	Enterococcus avium	GCA_000406965.1	TYPE	98.77211	88	81	Enterococcus faecium	GCA_000321845.1	TYPE	84.19289	1	2	SAMN03197839	PRJNA267549	JUZB00000000	University of Washington
GCA_001073715.1	Staphylococcus capitis	GCA_000183705.1	PROXYTYPE	96.63404	88	92	Staphylococcus epidermidis	GCA_000276265.1	PROXYTYPE	82.48159	28	30	SAMN03197846	PRJNA267549	JUYU00000000	University of Washington
GCA_001073815.1	Staphylococcus hominis	GCA_000247085.2	PROXYTYPE	97.80123	91	89	Staphylococcus haemolyticus	GCA_000764065.1	PROXYTYPE	84.17365	33	29	SAMN03197859	PRJNA267549	JUYH00000000	University of Washington
GCA_001073835.1	Staphylococcus capitis	GCA_000183705.1	PROXYTYPE	96.6459	88	91	Staphylococcus epidermidis	GCA_000276265.1	PROXYTYPE	82.46569	28	30	SAMN03197860	PRJNA267549	JUYG00000000	University of Washington
GCA_001058825.1	Clostridium sporogenes	GCA_001020205.1	TYPE	99.26139	91	93	Clostridium botulinum	GCA_000017045.1	TYPE	92.59543	71	80	SAMN03197862	PRJNA267549	JUYE00000000	University of Washington
GCA_001066795.1	Staphylococcus capitis	GCA_000183705.1	PROXYTYPE	96.64325	88	92	Staphylococcus aureus	GCA_001027105.1	PROXYTYPE	82.05523	12	11	SAMN03197868	PRJNA267549	JUXY00000000	University of Washington
GCA_001057845.1	Enterobacter hormaechei subsp. steigerwaltii	GCA_000957015.1	PROXYTYPE	99.08932	91	88	Enterobacter cloacae	GCA_000755525.1	PROXYTYPE	87.58912	76	70	SAMN03197869	PRJNA267549	JUXX00000000	University of Washington
GCA_001073915.1	Staphylococcus capitis	GCA_000183705.1	PROXYTYPE	96.67929	89	91	Staphylococcus epidermidis	GCA_000276265.1	PROXYTYPE	82.51356	27	29	SAMN03197883	PRJNA267549	JUXJ00000000	University of Washington
GCA_001073975.1	Staphylococcus hominis	GCA_000247085.2	PROXYTYPE	97.76637	91	89	Staphylococcus haemolyticus	GCA_000261465.1	PROXYTYPE	83.6252	31	28	SAMN03197896	PRJNA267549	JUWW00000000	University of Washington
GCA_001065995.1	Prevotella bivia	GCA_000177315.1	TYPE	99.03938	90	89	Prevotella denticola	GCA_000613585.1	TYPE	85.18133	4	3	SAMN03197905	PRJNA267549	JUWN00000000	University of Washington
GCA_001066085.1	Staphylococcus epidermidis	GCA_000276265.1	PROXYTYPE	99.62372	91	95	Staphylococcus aureus	GCA_000330825.2	PROXYTYPE	82.30412	9	8	SAMN03197926	PRJNA267549	JUVS00000000	University of Washington
GCA_001074935.1	Staphylococcus capitis	GCA_000183705.1	PROXYTYPE	99.47394	97	92	Staphylococcus epidermidis	GCA_000276265.1	PROXYTYPE	82.31496	29	29	SAMN03197927	PRJNA267549	JUVR00000000	University of Washington
GCA_001067145.1	Actinomyces urogenitalis	GCA_000159035.1	TYPE	99.4158	94	93	Propionibacterium acidipropionici	GCA_001441165.1	TYPE	79.15958	1	1	SAMN03197959	PRJNA267549	JUUL00000000	University of Washington
GCA_001058365.1	Klebsiella pneumoniae subsp. pneumoniae	GCA_001590945.1	TYPE	99.25573	90	86	Enterobacter cloacae	GCA_000755525.1	TYPE	83.17712	31	29	SAMN03197968	PRJNA267549	JUUC00000000	University of Washington
GCA_001066235.1	Lactobacillus gasseri	GCA_000014425.1	TYPE	99.98458	97	92	Lactobacillus johnsonii	GCA_001433975.1	TYPE	86.05867	73	73	SAMN03197980	PRJNA267549	JUTQ00000000	University of Washington
GCA_001067225.1	Escherichia coli	GCA_000734955.1	TYPE	97.20864	80	84	Shigella boydii	GCA_000211955.2	TYPE	97.50521	71	80	SAMN03197985	PRJNA267549	JUTL00000000	University of Washington
GCA_001066265.1	Klebsiella variicola	GCA_000828055.1	TYPE	99.19115	90	91	Klebsiella pneumoniae	GCA_000281755.1	TYPE	94.60163	81	83	SAMN03197991	PRJNA267549	JUTF00000000	University of Washington
GCA_001074375.1	Streptococcus constellatus	GCA_000257785.1	PROXYTYPE	97.53981	83	86	Streptococcus anginosus	GCA_000257765.1	PROXYTYPE	90.16747	78	65	SAMN03197994	PRJNA267549	JUTC00000000	University of Washington
GCA_001077055.1	Staphylococcus hominis	GCA_000247085.2	PROXYTYPE	99.27721	93	91	Staphylococcus haemolyticus	GCA_000261465.1	PROXYTYPE	83.4146	31	29	SAMN03198006	PRJNA267549	JUSR00000000	University of Washington
GCA_001077185.1	Staphylococcus hominis	GCA_000247085.2	PROXYTYPE	97.76265	86	90	Staphylococcus epidermidis	GCA_000276265.1	PROXYTYPE	83.42274	12	12	SAMN03198007	PRJNA267549	JUSP00000000	University of Washington
GCA_001058455.1	Corynebacterium striatum	GCA_000159135.1	TYPE	98.76938	93	93	Corynebacterium aurimucosum	GCA_000174695.1	TYPE	84.72852	15	15	SAMN03198009	PRJNA267549	JUSN00000000	University of Washington
GCA_001067425.1	Escherichia coli	GCA_000690815.1	TYPE	97.28309	80	81	Shigella boydii	GCA_000211955.2	TYPE	97.51524	72	78	SAMN03198026	PRJNA267549	JURW00000000	University of Washington
GCA_001059175.1	Bacillus cereus	GCA_000007825.1	TYPE	98.20811	89	88	Bacillus thuringiensis	GCA_000161615.1	TYPE	96.77204	88	76	SAMN03198038	PRJNA267549	JURK00000000	University of Washington
GCA_001066505.1	Klebsiella variicola	GCA_000828055.1	TYPE	99.19181	90	91	Klebsiella pneumoniae	GCA_000826585.1	TYPE	94.61057	74	84	SAMN03198040	PRJNA267549	JURI00000000	University of Washington
GCA_001067475.1	Klebsiella variicola	GCA_000828055.1	TYPE	99.19164	90	91	Klebsiella pneumoniae	GCA_000826585.1	TYPE	94.6031	74	84	SAMN03198041	PRJNA267549	JURH00000000	University of Washington
GCA_001066535.1	Klebsiella variicola	GCA_000828055.1	TYPE	99.19246	90	91	Klebsiella pneumoniae	GCA_000826585.1	TYPE	94.60302	74	84	SAMN03198042	PRJNA267549	JURG00000000	University of Washington
GCA_001066555.1	Klebsiella variicola	GCA_000828055.1	TYPE	99.19218	90	91	Klebsiella pneumoniae	GCA_000826585.1	TYPE	94.6039	74	84	SAMN03198043	PRJNA267549	JURF00000000	University of Washington
GCA_001067495.1	Klebsiella variicola	GCA_000828055.1	TYPE	99.18927	90	91	Klebsiella pneumoniae	GCA_000281755.1	TYPE	94.60501	81	82	SAMN03198044	PRJNA267549	JURE00000000	University of Washington
GCA_001059215.1	Alloscardovia omnicolens	GCA_000420505.1	TYPE	98.71474	96	92	Gardnerella vaginalis	GCA_001042655.1	TYPE	81.16542	1	1	SAMN03198050	PRJNA267549	JUQY00000000	University of Washington
GCA_001074645.1	Staphylococcus hominis	GCA_000247085.2	PROXYTYPE	97.7646	93	90	Staphylococcus haemolyticus	GCA_000261465.1	PROXYTYPE	83.35227	31	28	SAMN03198066	PRJNA267549	JUQI00000000	University of Washington
GCA_001067585.1	Klebsiella quasipneumoniae subsp. quasipneumoniae	GCA_000751755.1	TYPE	99.31226	90	90	Klebsiella pneumoniae	GCA_001590945.1	TYPE	93.84567	82	82	SAMN03198073	PRJNA267549	JUQB00000000	University of Washington
GCA_001074775.1	Staphylococcus capitis	GCA_000183705.1	PROXYTYPE	96.66975	89	91	Staphylococcus epidermidis	GCA_000276265.1	PROXYTYPE	82.39951	28	30	SAMN03198086	PRJNA267549	JUPO00000000	University of Washington
GCA_001059535.1	Enterobacter asburiae	GCA_001521715.1	TYPE	97.02705	82	83	Enterobacter cloacae	GCA_000235765.3	TYPE	88.92944	82	80	SAMN03198102	PRJNA267549	JUOY00000000	University of Washington
GCA_001067635.1	Neisseria bacilliformis	GCA_000194925.1	TYPE	97.93045	93	90	Neisseria lactamica	GCA_000741965.1	TYPE	84.24629	12	13	SAMN03198124	PRJNA267549	JUOC00000000	University of Washington
GCA_001075365.1	Enterobacter hormaechei subsp. oharae	GCA_001011775.1	PROXYTYPE	99.89964	94	94	Enterobacter cloacae	GCA_000755525.1	PROXYTYPE	87.66355	83	70	SAMN03198137	PRJNA267549	JUNO00000000	University of Washington
GCA_001059425.1	Aggregatibacter segnis	GCA_000185305.1	TYPE	94.8807	90	88	Aggregatibacter aphrophilus	GCA_000226495.3	TYPE	85.75748	67	57	SAMN03198152	PRJNA267549	JUNA00000000	University of Washington
GCA_001059905.1	Enterobacter hormaechei subsp. steigerwaltii	GCA_000957015.1	PROXYTYPE	98.99989	92	86	Enterobacter cloacae	GCA_000755525.1	PROXYTYPE	87.49229	80	71	SAMN03198179	PRJNA267549	JULZ00000000	University of Washington
GCA_001059665.1	Corynebacterium striatum	GCA_000159135.1	TYPE	98.67453	88	92	Corynebacterium aurimucosum	GCA_000174695.1	TYPE	84.47984	15	15	SAMN03198182	PRJNA267549	JULW00000000	University of Washington
GCA_001059955.1	Corynebacterium striatum	GCA_000159135.1	TYPE	98.67503	88	92	Corynebacterium aurimucosum	GCA_000174695.1	TYPE	84.46169	15	15	SAMN03198183	PRJNA267549	JULV00000000	University of Washington
GCA_001075855.1	Staphylococcus epidermidis	GCA_000276265.1	PROXYTYPE	99.66306	87	95	Staphylococcus haemolyticus	GCA_000627275.1	PROXYTYPE	83.60339	13	13	SAMN03198188	PRJNA267549	JULQ00000000	University of Washington
GCA_001076015.1	Streptococcus pyogenes	GCA_000421785.1	TYPE	98.84752	92	88	Streptococcus dysgalactiae	GCA_000214575.2	TYPE	88.58026	65	53	SAMN03198190	PRJNA267549	JULO00000000	University of Washington
GCA_001067975.1	Klebsiella pneumoniae subsp. ozaenae	GCA_000826585.1	TYPE	99.24513	81	90	Shigella dysenteriae	GCA_000499065.1	TYPE	82.76323	18	24	SAMN03198196	PRJNA267549	JULI00000000	University of Washington
GCA_001068335.1	Klebsiella pneumoniae subsp. ozaenae	GCA_000826585.1	TYPE	99.24171	81	90	Shigella dysenteriae	GCA_000499065.1	TYPE	82.78345	18	24	SAMN03198197	PRJNA267549	JULH00000000	University of Washington
GCA_001067775.1	Citrobacter braakii	GCA_000786275.1	PROXYTYPE	99.06766	90	90	Shigella sonnei	GCA_000268045.1	PROXYTYPE	83.28214	40	40	SAMN03198201	PRJNA267549	JULD00000000	University of Washington
GCA_001059475.1	Bifidobacterium scardovii	GCA_000770985.1	TYPE	99.2059	91	90	Bifidobacterium longum	GCA_000771285.1	TYPE	86.20383	18	23	SAMN03198202	PRJNA267549	JULC00000000	University of Washington
GCA_001068345.1	Lactobacillus gasseri	GCA_000014425.1	TYPE	93.60984	80	87	Lactobacillus johnsonii	GCA_000159355.1	TYPE	85.95907	64	74	SAMN03198208	PRJNA267549	JUKW00000000	University of Washington
GCA_001060045.1	Enterobacter asburiae	GCA_001521715.1	TYPE	97.08553	80	83	Enterobacter cloacae	GCA_000755525.1	TYPE	89.18664	80	72	SAMN03198217	PRJNA267549	JUKN00000000	University of Washington
GCA_001075555.1	Staphylococcus epidermidis	GCA_000276265.1	PROXYTYPE	99.57764	90	95	Staphylococcus haemolyticus	GCA_000627275.1	PROXYTYPE	83.38702	13	13	SAMN03198219	PRJNA267549	JUKL00000000	University of Washington
GCA_001052035.1	Klebsiella michiganensis	GCA_000633235.1	PROXYTYPE	99.07051	87	92	Klebsiella oxytoca	GCA_000507385.1	PROXYTYPE	92.57477	79	85	SAMN03197044	PRJNA267549	JWDQ00000000	University of Washington
GCA_001052045.1	Klebsiella michiganensis	GCA_000633235.1	PROXYTYPE	99.07177	87	92	Klebsiella oxytoca	GCA_000507385.1	PROXYTYPE	92.5794	79	85	SAMN03197045	PRJNA267549	JWDP00000000	University of Washington
GCA_001052525.1	Klebsiella michiganensis	GCA_000633235.1	PROXYTYPE	97.91611	82	87	Klebsiella oxytoca	GCA_000507385.1	PROXYTYPE	92.31596	76	81	SAMN03197212	PRJNA267549	JVXE00000000	University of Washington
GCA_001052785.1	Klebsiella michiganensis	GCA_000633235.1	PROXYTYPE	99.07346	87	92	Klebsiella oxytoca	GCA_000507385.1	PROXYTYPE	92.57867	79	85	SAMN03197047	PRJNA267549	JWDN00000000	University of Washington
GCA_001052825.1	Klebsiella michiganensis	GCA_000633235.1	PROXYTYPE	93.94882	80	85	Klebsiella oxytoca	GCA_000507385.1	PROXYTYPE	91.65561	77	83	SAMN03197110	PRJNA267549	JWBC00000000	University of Washington
GCA_001053665.1	Klebsiella michiganensis	GCA_000633235.1	PROXYTYPE	93.95956	80	85	Klebsiella oxytoca	GCA_000507385.1	PROXYTYPE	91.66687	78	83	SAMN03197002	PRJNA267549	JWFG00000000	University of Washington
GCA_001053845.1	Klebsiella michiganensis	GCA_000633235.1	PROXYTYPE	99.0788	87	92	Klebsiella oxytoca	GCA_000507385.1	PROXYTYPE	92.603	79	84	SAMN03197048	PRJNA267549	JWDM00000000	University of Washington
GCA_001053875.1	Klebsiella michiganensis	GCA_000633235.1	PROXYTYPE	99.13295	90	91	Klebsiella oxytoca	GCA_000507385.1	PROXYTYPE	92.56418	83	84	SAMN03197067	PRJNA267549	JWCT00000000	University of Washington
GCA_001054755.1	Klebsiella michiganensis	GCA_000633235.1	PROXYTYPE	99.17335	85	90	Klebsiella oxytoca	GCA_000507385.1	PROXYTYPE	92.65787	79	85	SAMN03197437	PRJNA267549	JVON00000000	University of Washington
GCA_001054995.1	Klebsiella michiganensis	GCA_000633235.1	PROXYTYPE	93.96627	82	84	Klebsiella oxytoca	GCA_000507385.1	PROXYTYPE	91.71307	80	83	SAMN03197562	PRJNA267549	JVJS00000000	University of Washington
GCA_001056405.1	Klebsiella michiganensis	GCA_000633235.1	PROXYTYPE	99.16528	85	90	Klebsiella oxytoca	GCA_000507385.1	PROXYTYPE	92.66918	80	85	SAMN03197527	PRJNA267549	JVLB00000000	University of Washington
GCA_001056445.1	Klebsiella michiganensis	GCA_000633235.1	PROXYTYPE	99.33572	86	93	Klebsiella oxytoca	GCA_000507385.1	PROXYTYPE	92.51733	78	84	SAMN03197536	PRJNA267549	JVKS00000000	University of Washington
GCA_001056765.1	Klebsiella michiganensis	GCA_000633235.1	PROXYTYPE	97.88298	85	86	Klebsiella oxytoca	GCA_000507385.1	PROXYTYPE	92.30721	79	82	SAMN03197634	PRJNA267549	JVGY00000000	University of Washington
GCA_001057685.1	Klebsiella michiganensis	GCA_000633235.1	PROXYTYPE	94.01868	85	86	Klebsiella oxytoca	GCA_000507385.1	PROXYTYPE	91.46561	83	84	SAMN03197825	PRJNA267549	JUZP00000000	University of Washington
GCA_001060405.1	Klebsiella michiganensis	GCA_000633235.1	PROXYTYPE	93.96546	80	85	Shigella boydii	GCA_000211955.2	PROXYTYPE	83.00977	17	23	SAMN03197126	PRJNA267549	JWAM00000000	University of Washington
GCA_001065705.1	Klebsiella michiganensis	GCA_000633235.1	PROXYTYPE	94.02788	85	86	Klebsiella oxytoca	GCA_000507385.1	PROXYTYPE	91.48228	83	84	SAMN03197828	PRJNA267549	JUZM00000000	University of Washington
GCA_001065765.1	Klebsiella michiganensis	GCA_000633235.1	PROXYTYPE	93.95705	83	85	Klebsiella oxytoca	GCA_000507385.1	PROXYTYPE	91.66652	81	84	SAMN03197836	PRJNA267549	JUZE00000000	University of Washington
GCA_001066775.1	Klebsiella michiganensis	GCA_000633235.1	PROXYTYPE	93.95538	87	85	Klebsiella oxytoca	GCA_000507385.1	PROXYTYPE	91.66682	84	84	SAMN03197850	PRJNA267549	JUYQ00000000	University of Washington
GCA_001066805.1	Klebsiella michiganensis	GCA_000633235.1	PROXYTYPE	98.92641	90	91	Klebsiella oxytoca	GCA_000507385.1	PROXYTYPE	92.61988	82	83	SAMN03197861	PRJNA267549	JUYF00000000	University of Washington
GCA_001070955.1	Klebsiella michiganensis	GCA_000633235.1	PROXYTYPE	93.98668	82	84	Klebsiella oxytoca	GCA_000507385.1	PROXYTYPE	91.75516	79	82	SAMN03197566	PRJNA267549	JVJO00000000	University of Washington
GCA_001072735.1	Klebsiella michiganensis	GCA_000633235.1	PROXYTYPE	93.95316	80	84	Klebsiella oxytoca	GCA_000507385.1	PROXYTYPE	91.7119	78	83	SAMN03197587	PRJNA267549	JVIT00000000	University of Washington
GCA_001072835.1	Klebsiella michiganensis	GCA_000633235.1	PROXYTYPE	93.98932	81	83	Klebsiella oxytoca	GCA_000507385.1	PROXYTYPE	91.79264	78	81	SAMN03197599	PRJNA267549	JVIH00000000	University of Washington
GCA_001076805.1	Klebsiella michiganensis	GCA_000633235.1	PROXYTYPE	93.9515	81	84	Shigella sonnei	GCA_000268045.1	PROXYTYPE	82.6032	20	24	SAMN03197644	PRJNA267549	JVGO00000000	University of Washington
GCA_001077175.1	Klebsiella michiganensis	GCA_000633235.1	PROXYTYPE	98.91508	89	91	Klebsiella oxytoca	GCA_000507385.1	PROXYTYPE	92.60215	81	84	SAMN03198005	PRJNA267549	JUSQ00000000	University of Washington
GCA_001052515.1	Klebsiella pneumoniae subsp. pneumoniae	GCA_001590945.1	TYPE	99.22557	87	87	Citrobacter koseri	GCA_000783445.1	TYPE	84.09029	16	18	SAMN03197209	PRJNA267549	JVXH00000000	University of Washington
GCA_001055295.1	Citrobacter freundii	GCA_000759735.1	TYPE	98.96711	85	88	Citrobacter koseri	GCA_000783445.1	TYPE	84.65542	52	56	SAMN03197733	PRJNA267549	JVDD00000000	University of Washington
GCA_001055315.1	Citrobacter freundii	GCA_000759735.1	TYPE	98.96453	85	88	Citrobacter koseri	GCA_000783445.1	TYPE	84.64937	52	56	SAMN03197734	PRJNA267549	JVDC00000000	University of Washington
GCA_001057215.1	Citrobacter freundii	GCA_000759735.1	TYPE	98.96359	86	88	Citrobacter koseri	GCA_000783445.1	TYPE	84.67347	52	55	SAMN03197753	PRJNA267549	JVCJ00000000	University of Washington
GCA_001058505.1	Citrobacter freundii	GCA_000759735.1	TYPE	98.93321	82	92	Citrobacter koseri	GCA_000783445.1	TYPE	84.69749	49	57	SAMN03198018	PRJNA267549	JUSE00000000	University of Washington
GCA_001058675.1	Citrobacter freundii	GCA_000759735.1	TYPE	98.94252	84	90	Citrobacter koseri	GCA_000783445.1	TYPE	84.73458	50	55	SAMN03198081	PRJNA267549	JUPT00000000	University of Washington
GCA_001059255.1	Citrobacter freundii	GCA_000759735.1	TYPE	98.94727	83	90	Citrobacter koseri	GCA_000783445.1	TYPE	84.75607	49	55	SAMN03198080	PRJNA267549	JUPU00000000	University of Washington
GCA_001059745.1	Citrobacter braakii	GCA_000786275.1	PROXYTYPE	99.07787	90	89	Citrobacter koseri	GCA_000783445.1	PROXYTYPE	84.91312	51	54	SAMN03198210	PRJNA267549	JUKU00000000	University of Washington
